# Supplementary material for: High-Throughput Transcriptomic Profiling Reveals the Inhibitory Effect of Hydroquinine on Virulence Factors in Pseudomonas aeruginosa
Source: Antibiotics (Basel). 2022 Oct 19;11(10):1436. doi: 10.3390/antibiotics11101436 (PMC9598861; doi:10.3390/antibiotics11101436)
Supplement: Supplementary file 1 [file antibiotics-11-01436-s001.zip]

Archive with 1 entries (1 files):
- antibiotics-1967808-Supplementary.pdf
